# Supplementary material for: Analysis of circulating cell-free DNA identifies KRAS copy number gain and mutation as a novel prognostic marker in Pancreatic cancer
Source: Sci Rep. 2019 Aug 12;9:11610. doi: 10.1038/s41598-019-47489-7 (PMC6690979; doi:10.1038/s41598-019-47489-7)
Supplement: Supplementary file 2 — Table 1 [file 41598_2019_47489_MOESM2_ESM.xlsx]

## Sheet: Table 1
Patient ID	Gender	Age at diagnosis	Stage	Number of metastatic sites (affected organs)	Sites of Metastasis	performance status	Treatment Received	Treatment Response	Baseline white cell count	Baseline neutrophils	Baseline lymphocyte	Baseline LDH	Baseline ca 19.9	RECIST baseline	RECIST scan at best response	RECIST response (%)	OS (months)	survival status	Number of mutations (Baseline)	KRAS mutation (Baseline)	KRAS copy number Gain	CNA (Baseline)	Highest VAF (Baseline)
P1	Female	62	Locally Advanced	0	NA	0	Gemcitabine and Capecitabine combination	Partial Response	7.9	4.8	2.3	289	33	4.3	2.3	-46.5116	24.8026	1	1	0	0	0	2.6
P2	Male	58	Distant metastases	2	Lungs and Peritoneum	1	Gemcitabine and Capecitabine combination	Stable Disease	9.4	7.7	1.1	806	19196		7.4		28.4539	1	1	0	0	0	3.12
P3	Male	56	Distant metastases	2	Liver and retroperitoenal lymph nodes	1	Gemcitabine and Capecitabine combination	Progresive Disease	20.3	17.9	1.4	1835	4	9.5			1.97368	1	4	0	0	1	57.18
P4	Male	74	Distant metastases	1	Peritoneum	1	Gemcitabine and Capecitabine combination	Partial Response	6.7	5.3	0.5	264	70000	11.6	6	-48.2759	14.704	1	1	3	0	0	0
P5	Female	77	Distant metastases	1	Lungs	1	Gemcitabine and Capecitabine combination	Stable Disease	4.9	3.1	1.4	461	68	6.5			28.9145	1	2	0	0	0	2.93
P6	Female	68	Locally Advanced	0	NA	1	Gemcitabine and Capecitabine combination	Stable Disease	7.1	4.2	1.9	361	328	3.6	3.2	-11.1111	10.8553	1	1	0	0	0	4.61
P7	Male	78	Distant metastases	1	Peritoneum	2	Gemcitabine monotherapy	Progresive Disease	6.8	5.7	0.4	416	41	27.6			3.88158	1	1	0	0	0	2.71
P8	Male	83	Distant metastases	1	Liver	2	Gemcitabine monotherapy	Progresive Disease	15.1	13.8	0.9	651	10711				0.986842	1	3	27.96	1	1	27.96
P9	Male	40	Distant metastases	1	Liver	1	Folfirinox	Progresive Disease	28.8	25.9	1	447	5	4.5			2.43421	1	3	36	1	1	17.96
P10	Male	66	Locally Advanced	0	NA	1	Gemcitabine and Capecitabine combination	Stable Disease	8.5	7	1.1	350	805	8.2	7.8	-4.87805	22.1711	1	8	0	0	0	15.62
P11	Female	66	Locally Advanced	0	NA	0	Gemcitabine and Capecitabine combination	Stable Disease	8.7	4.7	3.2	478	494	3.6	3.6	0	16.0526	1	0	0	0	0	0
P12	Female	57	Distant metastases	1	Liver	2	Cisplatin Gemcitabine	Progresive Disease	7.9	4.9	1.6	671	334	7.5			4.27632	1	10	0	0	0	36.15
P13	Male	59	Distant metastases	1	Peritoneum	1	Gemcitabine and Capecitabine combination	Partial Response	7.9	5.9	1.2	332	1817	13.9	7.5	-46.0432	10.625	1	1	0	0	0	5.21
P14	Male	57	Distant metastases	2	Liver and mediastinal lymph node metastases	0	Gemcitabine and Capecitabine combination	Stable Disease	16.5	14.2	1.2		700	9.3	10.2	9.67742	12.171	1	1	0	0	0	4.3
P15	Female	84	Locally Advanced	0	NA	2	Gemcitabine monotherapy	Partial Response	7	4.6	1.7	331	685	3.4	2.4	-29.4118	15.1974	1	2	0	0	0	4.31
P16	Female	57	Distant metastases	2	Liver and Peritoneum	1	Gemcitabine and Capecitabine combination	Stable Disease	6.4	4.6	1.1	381	6662	14.5	13.6	-6.2069	10.625	1	0	0	0	0	0
P17	Female	73	Locally Advanced	0	NA	1	Gemcitabine and Capecitabine combination	Stable Disease	8.8	4.6	3.6	376	5	5.6	5.6	0	15.0658	1	1	0	0	0	3.26
P18	Male	47	Distant metastases	2	Liver, Peritoneum	2	Gemcitabine and Capecitabine combination	Progresive Disease	9.1	7.3	0.9	628	3960	12.7			3.19079	1	5	12.82	1	1	12.82
P19	Female	71	Locally Advanced	0	NA	1	Gemcitabine and Capecitabine combination	Stable Disease	4.5	2.6	1.2	403	29606	4.7	4.3	-8.51064	7.99342	1	0	0	0	0	0
P20	Male	46	Locally Advanced	0	NA	2	Gemcitabine and Capecitabine combination	Stable Disease	11.9	10.6	0.9	332	28462	4.1	4.1	0	5.55921	1	27	4	0	0	35.09
P21	Male	56	Locally Advanced	0	NA	1	Gemcitabine and Capecitabine combination	Stable Disease	7.3	4.9	1.6	292	304	5.1	4.6	-9.80392	11.3816	1	3	0	0	0	8.67
P22	Female	64	Locally Advanced	0	NA	1	Gemcitabine and Capecitabine combination	Stable Disease	7.5	4.9	1.9	370	3006		3.8		12.3684	1	10	4	0	0	6.3
P23	Male	74	Distant metastases	1	Liver	2	Gemcitabine and Capecitabine combination	Progresive Disease	10.4	7.18	1.14	468	70000	7.3	9.8	34.2466	6.31579	1	7	8.91	0	1	8.91
P24	Male	54	Distant metastases	1	Liver	1	Gemcitabine and Capecitabine combination	Progresive Disease	19.4	15.71	1.94	1610	212	6.7			2.92763	1	5	26.95	0	1	26.95
P25	Male	50	Distant metastases	1	Liver	1	Gemcitabine monotherapy	Progresive Disease	20.4	17	2.2	429	6	11.2	13.4	19.6429	4.44079	1	10	12.35	0	1	12.35
P26	Male	77	Locally Advanced	0	NA	0	Gemcitabine monotherapy	Progresive Disease	7.2	3.7	2.7	401	2191	4			27.0724	1	0	0	0	0	0
P27	Female	70	Locally advanced	0	NA	2	Gemcitabine monotherapy	clinical progression	12.6	9.3	2.2	418	25102				1.38158	1	0	0	0	0	0
P28	Male	60	Distant metastases	1	Liver	1	gemcitabibe nab-paclitaxel	clinical progression	10.6	7.1	2.2	494	22341				2.99342	1	5	18.78	1	1	18.78
P29	Male	77	Locally advanced	0	NA	1	gemcitabibe Th302/placebo	Stable Disease	9.4	6.5	1.8	476	102	2.7	2.2	-18.5185	6.67763	1	0	0	0	0	0
P30	Male	53	Distant metastases	1	Liver	1	gemcitabibe nab-paclitaxel	clinical progression	16.3	13	1.6	423	161	11.8			4.47368	1	2	0	0	0	7.18
P31	Female	71	Locally advanced	0	NA	1	Gemcitabine and Capecitabine combination	Stable Disease	6.2	4.2	1.1	5.1	2057	4.9	5.1	4.08163	8.125	1	2	0	0	0	9.74
P32	Female	63	Distant metastases	1	Liver	0	gemcitabibe nab-paclitaxel	complete response	6.7	3.5	2.5	345	5	4.7	0	-100	27.5329	1	1	0	0	0	5.46
P33	Female	56	Locally advanced	0	NA	1	Gemcitabine and Capecitabine combination	Partial response	8.3	6	1.5	396	576	7.6	4.2	-44.7368	27.2697	1	0	0	0	0	0
P34	Female	80	Locally advanced	0	NA	2	Gemcitabine monotherapy	Stable Disease	6.2	3.7	1.9	315	378		4.6		17.6645	1	0	0	0	0	0
P35	Male	72	Locally advanced	0	NA	0	Gemcitabine and Capecitabine combination	Stable Disease	7.7	5.4	1.5	385	633	2.6	2.2	-15.3846	17.4342	1	0	0	0	0	0
P36	Female	74	Distant metastases	1	Peritoneum	2	Gemcitabine monotherapy	clinical progression	13.3	11.8	0.8	413	17380				2.66447	1	1	0	0	0	12.9
P37	Female	62	Locally advanced	0	NA	1	Gemcitabine monotherapy	Stable Disease	6.6	4.5	1.4	380	84	5.9	5.1	-13.5593	19.8684	1	0	0	0	0	0
P38	Male	61	Distant metastases	1	Liver	1	gemcitabibe nab-paclitaxel	clinical progression	6.9	4.9	1.2	437	35446	11.5			5.55921	1	6	8.84	0	0	8.84
P39	Male	73	Distant metastases	1	Liver	2	Gemcitabine monotherapy	Stable Disease	6	3.5	2	349	2823	6.5	5.6	-13.8462	6.57895	1	4	0	0	0	5.99
P40	Female	75	Distant metastases	1	Lungs	2	Gemcitabine monotherapy	Stable Disease	11.2	10	0.5	404	27087	5.5	5	-9.09091	5.95395	1	0	0	0	0	0
P41	Female	55	Distant metastases	2	Liver and Lungs	1	gemcitabibe nab-paclitaxel	clinical progression	13.6	10.8	1.1	879	70000				2.53289	1	6	24	1	1	23.17
P42	Female	30	Distant metastases	3	Lungs, Ovaries and Peritoneum	0	Folfirinox	Stable Disease	6.8	4.8	1.1	290	600	5.5	6.7	21.8182	15.0329	1	3	0	0	0	8.11
P43	Male	49	Locally advanced	0	NA	1		Stable Disease	10.9	7.5	2	382		3.8	4.2	10.5263	14.375	1	0	0	0	0	0
P44	Male	62	Locally advanced	0	NA	2	no chemotherapy	no chemo given	25.4	21.2	3.1	602	53				1.15132	1	6	21.78	1	1	21.78
P45	Female	63	Distant metastases	1	Liver	4	no chemotherapy	no chemo given	10.2	8.1	1.4	580	70000				2.10526	1	0	0	0	0	0
P46	Female	53	Distant metastases	3	Liver, Lungs and Peritoneum	1	gemcitabibe nab-paclitaxel	Progresive Disease	5.3	3.8	1.1	467	11827	9.2			4.57237	1	1	0	0	0	3.37
P47	Male	59	Distant metastases	1	Liver	1	Gemcitabine monotherapy	clinical progression	14.9	12.9	1.2	491	59609	11.1			2.13816	1	0	0	0	0	0
P48	Female	74	Distant metastases	3	retroperitoneal lymphadenopathy, left adrenal and Lung metastasis	1	gemcitabibe nab-paclitaxel	clinical progression	13.1	9.3	2.2	458	5858	12.4			5.65789	1	1	0	0	0	2.53
P49	Female	78	Distant metastases	1	Liver	2	Gemcitabine monotherapy	Stable Disease	12.8	8.3	3	462	14635	5.9	5.9	0	4.07895	1	5	21	1	1	20.1
P50	Male	67	Locally advanced	0	NA	1	Gemcitabine and Capecitabine combination	Stable Disease	4.6	2.9	1.1	390	6292	5.8	5.5	-5.17241	10.7895	1	1	0	0	0	2.72
P51	Female	74	Locally advanced	0	NA	2	Gemcitabine monotherapy	Stable Disease	6.4	4.6	1.3	350	6868	4.7	4.9	4.25532	7.00658	1	1	0	0	1	5.13
P52	Male	66	Locally advanced	0	NA	1	Gemcitabine and Capecitabine combination	Stable Disease	4.9	3.5	1.1	351	6033	6.6	6.2	-6.06061	8.25658	1	1	0	0	0	1
P53	Female	54	Distant metastases	1	retroperitoneal metastases	1	Gemcitabine monotherapy	Stable Disease	5.4	3.6	1.4	393	94		8.4		8.22368	1	1	0	0	0	3.65
P54	Male	68	Distant metastases	3	Lungs, Peritoneum and Adrenal	1	Gemcitabine and Capecitabine combination	clinical progression	10.4	8.4	1.1	486	44245	5.3			2.5	1	2	0	0	0	3
P55	Female	60	Locally advanced	0	NA	1	Folfirinox	Partial response	7.5	4.8	2.1	372	4200	3.9	0.5	-87.1795	36.7434	1	0	0	0	0	0
C1	NA	NA	Control	NA	NA	NA	NA	NA	NA	NA	NA	NA	NA	NA	NA	NA	NA	NA	0	0	0	0	0
C2	NA	NA	Control	NA	NA	NA	NA	NA	NA	NA	NA	NA	NA	NA	NA	NA	NA	NA	0	0	0	0	0
C3	NA	NA	Control	NA	NA	NA	NA	NA	NA	NA	NA	NA	NA	NA	NA	NA	NA	NA	0	0	0	0	0
C4	NA	NA	Control	NA	NA	NA	NA	NA	NA	NA	NA	NA	NA	NA	NA	NA	NA	NA	0	0	0	0	0
C5	NA	NA	Control	NA	NA	NA	NA	NA	NA	NA	NA	NA	NA	NA	NA	NA	NA	NA	0	0	0	0	0
C6	NA	NA	Control	NA	NA	NA	NA	NA	NA	NA	NA	NA	NA	NA	NA	NA	NA	NA	0	0	0	0	0
C7	NA	NA	Control	NA	NA	NA	NA	NA	NA	NA	NA	NA	NA	NA	NA	NA	NA	NA	0	0	0	0	0
C8	NA	NA	Control	NA	NA	NA	NA	NA	NA	NA	NA	NA	NA	NA	NA	NA	NA	NA	0	0	0	0	0
C9	NA	NA	Control	NA	NA	NA	NA	NA	NA	NA	NA	NA	NA	NA	NA	NA	NA	NA	0	0	0	0	0
C10	NA	NA	Control	NA	NA	NA	NA	NA	NA	NA	NA	NA	NA	NA	NA	NA	NA	NA	0	0	0	0	0
C11	NA	NA	Control	NA	NA	NA	NA	NA	NA	NA	NA	NA	NA	NA	NA	NA	NA	NA	0	0	0	0	0
C12	NA	NA	Control	NA	NA	NA	NA	NA	NA	NA	NA	NA	NA	NA	NA	NA	NA	NA	0	0	0	0	0
C13	NA	NA	Control	NA	NA	NA	NA	NA	NA	NA	NA	NA	NA	NA	NA	NA	NA	NA	0	0	0	0	0
C14	NA	NA	Control	NA	NA	NA	NA	NA	NA	NA	NA	NA	NA	NA	NA	NA	NA	NA	0	0	0	0	0
C15	NA	NA	Control	NA	NA	NA	NA	NA	NA	NA	NA	NA	NA	NA	NA	NA	NA	NA	0	0	0	0	0
C16	NA	NA	Control	NA	NA	NA	NA	NA	NA	NA	NA	NA	NA	NA	NA	NA	NA	NA	0	0	0	0	0
C17	NA	NA	Control	NA	NA	NA	NA	NA	NA	NA	NA	NA	NA	NA	NA	NA	NA	NA	0	0	0	0	0
C18	NA	NA	Control	NA	NA	NA	NA	NA	NA	NA	NA	NA	NA	NA	NA	NA	NA	NA	0	0	0	0	0
C19	NA	NA	Control	NA	NA	NA	NA	NA	NA	NA	NA	NA	NA	NA	NA	NA	NA	NA	0	0	0	0	0
C20	NA	NA	Control	NA	NA	NA	NA	NA	NA	NA	NA	NA	NA	NA	NA	NA	NA	NA	0	0	0	0	0
C21	NA	NA	Control	NA	NA	NA	NA	NA	NA	NA	NA	NA	NA	NA	NA	NA	NA	NA	0	0	0	0	0
C22	NA	NA	Control	NA	NA	NA	NA	NA	NA	NA	NA	NA	NA	NA	NA	NA	NA	NA	0	0	0	0	0
C23	NA	NA	Control	NA	NA	NA	NA	NA	NA	NA	NA	NA	NA	NA	NA	NA	NA	NA	0	0	0	0	0
C24	NA	NA	Control	NA	NA	NA	NA	NA	NA	NA	NA	NA	NA	NA	NA	NA	NA	NA	0	0	0	0	0
C25	NA	NA	Control	NA	NA	NA	NA	NA	NA	NA	NA	NA	NA	NA	NA	NA	NA	NA	0	0	0	0	0
C26	NA	NA	Control	NA	NA	NA	NA	NA	NA	NA	NA	NA	NA	NA	NA	NA	NA	NA	0	0	0	0	0
C27	NA	NA	Control	NA	NA	NA	NA	NA	NA	NA	NA	NA	NA	NA	NA	NA	NA	NA	0	0	0	0	0
C28	NA	NA	Control	NA	NA	NA	NA	NA	NA	NA	NA	NA	NA	NA	NA	NA	NA	NA	0	0	0	0	0
C29	NA	NA	Control	NA	NA	NA	NA	NA	NA	NA	NA	NA	NA	NA	NA	NA	NA	NA	0	0	0	0	0
C30	NA	NA	Control	NA	NA	NA	NA	NA	NA	NA	NA	NA	NA	NA	NA	NA	NA	NA	0	0	0	0	0
C31	NA	NA	Control	NA	NA	NA	NA	NA	NA	NA	NA	NA	NA	NA	NA	NA	NA	NA	0	0	0	0	0
C32	NA	NA	Control	NA	NA	NA	NA	NA	NA	NA	NA	NA	NA	NA	NA	NA	NA	NA	0	0	0	0	0
